# Supplementary material for: Metabolic and Transcriptional Adaptations Improve Physical Performance of Zebrafish
Source: Antioxidants (Basel). 2021 Oct 7;10(10):1581. doi: 10.3390/antiox10101581 (PMC8533608; doi:10.3390/antiox10101581)
Supplement: Supplementary file 1 [file antioxidants-10-01581-s001.zip]

Archive with 1 entries (1 files):
- antioxidants-1394412-supplementary.pdf
